# Supplementary material for: Enhancement of Dough Processing and Steamed Bread Quality with Modified Soybean Residue Dietary Fiber
Source: Foods. 2025 Jan 21;14(3):346. doi: 10.3390/foods14030346 (PMC11817071; doi:10.3390/foods14030346)
Supplement: Supplementary file 1 [file foods-14-00346-s001.zip]

Archive with 1 entries (1 files):
- foods-3397640-supplementary.pdf
